# Supplementary material for: Dataset on the agronomic characteristics and combining ability of new parental lines in the two-line hybrid rice systems in Vietnam
Source: Data Brief. 2021 Apr 20;36:107069. doi: 10.1016/j.dib.2021.107069 (PMC8131887; doi:10.1016/j.dib.2021.107069)
Supplement: Supplementary file 1 [file mmc1.xlsx]

## Sheet: Environmental data
	Environmental data in 2018
		Jan	Feb	Mar	Apr	May	Jun	Jul	Aug	Sep	Oct	Nov	Dec
	Temperature	14.6	16.8	20.1	25.4	28.5	31	30.2	29.1	28.8	27.6	22.9	20.9
	Humidity	85	85	88	89	86	84	82	86	86	84	81	80

## Sheet: Number of panicle
Hybrid combination	R1	R2	R3	Number of panicle/ plant
E15S/DG18	5.9	6.4	6.4	6.23333
E16S/ DG18	5.3	4.7	5.1	5.03333
E26S/ DG18	7.5	7.6	8.2	7.76667
E30S/ DG18	6.9	7.2	6.9	7
E15S/ND502	5.3	5.7	5.6	5.53333
E16S/ND502	4.7	5.6	5.5	5.26667
E26S/ND502	6.2	5.9	5.8	5.96667
E30S/ND502	7.8	8.8	8.1	8.23333
E15S/BT14	4.8	4.6	4.7	4.7
E16S/BT14	4.2	4.8	3.7	4.23333
E26S/BT14	7.2	7.2	6.9	7.1
E30S/BT14	6.1	5.7	6	5.93333
E15S/D16	4.5	4.8	4.4	4.56667
E16S/D16	4.6	4.2	4.3	4.36667
E26S/D16	3.8	4.2	4	4
E30S/D16	7.5	7.7	7.1	7.43333
E15S/G15-1	5.7	5.1	5.3	5.36667
E16S/G15-1	6.5	7	6.9	6.8
E26S/G15-1	6.8	6.5	6.3	6.53333
E30S/G15-1	6.5	7.4	7	6.96667
E15S/13X17-1	5	5.3	5.7	5.33333
E16S/13X17-1	6.1	6.5	5.8	6.13333
E26S/13X17-1	7.2	7	7.57755	7.25918
E30S/13X17-1	7.2	6.6	6.6	6.8
E15S/R23	7.1	6.8	6.7	6.86667
E16S/R23	7.8	6.9	7.1	7.26667
E26S/R23	7.5	7.7	8.1	7.76667
E30S/R23	7.4	7	7.6	7.33333

## Sheet: Number of filled grain on pan.
Hybrid combination	R1	R2	R3	Number of filled grain/ panicle
E15S/DG18	139.36	136.55	145.87	140.593
E16S/ DG18	141.83	139.05	136.1	138.993
E26S/ DG18	109.83	103.09	111.07	107.997
E30S/ DG18	144.14	142.42	142.42	142.993
E15S/ND502	149.52	150.67	146.49	148.893
E16S/ND502	174.3	179.42	182.96	178.893
E26S/ND502	156.24	179.45	166.19	167.293
E30S/ND502	140.33	138.47	147.18	141.993
E15S/BT14	172.26	181.29	177.14	176.897
E16S/BT14	211.4	220	232.79	221.397
E26S/BT14	159	167.88	172.6	166.493
E30S/BT14	173.61	173.07	171.11	172.597
E15S/D16	178.53	190.69	198.37	189.197
E16S/D16	220.31	227.35	221.02	222.893
E26S/D16	258.18	282.06	281.75	273.997
E30S/D16	175.6	176.82	180.37	177.597
E15S/G15-1	172.1	166.66	163.72	167.493
E16S/G15-1	163.96	163.01	167.71	164.893
E26S/G15-1	141.95	140.94	138	140.297
E30S/G15-1	157.47	159.28	156.63	157.793
E15S/13X17-1	182.33	177.87	184.29	181.497
E16S/13X17-1	172.96	173.66	165.77	170.797
E26S/13X17-1	177.21	164.64	172.64	171.497
E30S/13X17-1	141.91	139.87	139.11	140.297
E15S/R23	137.47	140.17	127.65	135.097
E16S/R23	130.2	134.73	136.76	133.897
E26S/R23	141.45	139.62	139.81	140.293
E30S/R23	133.69	130.29	125.11	129.697

## Sheet: Proportion of filled grain
TT	Tên tổ hợp	R1	R2	R3	Proportion of filled grain
1	E15S/DG18	85.02	89.67	91.4	88.6967
2	E16S/ DG18	80.2	82.37	81.62	81.3967
3	E26S/ DG18	75.17	73.66	74.35	74.3933
4	E30S/ DG18	80.72	83.73	83.64	82.6967
5	E15S/ND502	87.06	86.65	85.78	86.4967
6	E16S/ND502	83.89	86.03	85.36	85.0933
7	E26S/ND502	87	87.98	87.51	87.4967
8	E30S/ND502	91.13	86.78	86.97	88.2933
9	E15S/BT14	75.61	76.41	77.76	76.5933
10	E16S/BT14	86.88	87.91	85.3	86.6967
11	E26S/BT14	90.74	89.43	91.62	90.5967
12	E30S/BT14	87.11	91.74	87.84	88.8967
13	E15S/D16	84.22	87.32	87.35	86.2967
14	E16S/D16	83.05	84.48	83.85	83.7933
15	E26S/D16	85.1	86.29	85.7	85.6967
16	E30S/D16	84.69	85.19	80	83.2933
17	E15S/G15-1	88.33	88.37	90.89	89.1967
18	E16S/G15-1	83.68	84.43	82.67	83.5933
19	E26S/G15-1	89.55	89.22	89.12	89.2967
20	E30S/G15-1	85.28	86.71	89.6	87.1967
21	E15S/13X17-1	90.71	86.8	86.47	87.9933
22	E16S/13X17-1	86.01	83.02	84.75	84.5933
23	E26S/13X17-1	91.85	93.43	91.3	92.1933
24	E30S/13X17-1	90.78	91.76	91.04	91.1933
25	E15S/R23	59.56	59.81	59.72	59.6967
26	E16S/R23	63.29	62.27	61.62	62.3933
27	E26S/R23	81.18	82.8	80.5	81.4933
28	E30S/R23	73.44	74	77.55	74.9967

## Sheet: P1000
TT	Tên tổ hợp	R1	R2	R3	P1000-grain weight
1	E15S/DG18	21.17	20.88	20.93	20.9933
2	E16S/ DG18	21.62	21.87	21.9	21.7967
3	E26S/ DG18	22.23	22.35	22.61	22.3967
4	E30S/ DG18	22	22.1	21.89	21.9967
5	E15S/ND502	20.84	20.8	21.35	20.9967
6	E16S/ND502	22.4	21.93	22.85	22.3933
7	E26S/ND502	20.43	20.38	20.67	20.4933
8	E30S/ND502	23.4	23.4	23.68	23.4933
9	E15S/BT14	20.42	20.4	20.66	20.4933
10	E16S/BT14	19.89	19.82	19.67	19.7933
11	E26S/BT14	19.41	19.1	19.07	19.1933
12	E30S/BT14	18.43	18.7	18.65	18.5933
13	E15S/D16	19.85	20.67	19.77	20.0967
14	E16S/D16	19.6	19.37	19.82	19.5967
15	E26S/D16	18.77	18.75	18.27	18.5967
16	E30S/D16	19.19	18.81	18.68	18.8933
17	E15S/G15-1	24.88	24.57	24.63	24.6933
18	E16S/G15-1	18.07	18.2	18.32	18.1967
19	E26S/G15-1	26.81	27.21	26.67	26.8967
20	E30S/G15-1	21.85	21.86	21.67	21.7933
21	E15S/13X17-1	20.44	19.28	19.66	19.7933
22	E16S/13X17-1	22.64	22.95	22.5	22.6967
23	E26S/13X17-1	19.3	19.56	19.33	19.3967
24	E30S/13X17-1	24.39	24.1	24.4	24.2967
25	E15S/R23	27.16	26.63	26.29	26.6933
26	E16S/R23	24.85	25.73	25	25.1933
27	E26S/R23	21.57	21.32	21.29	21.3933
28	E30S/R23	20.18	20.72	20.59	20.4967

## Sheet: Grain yield
TT	Tên tổ hợp	R1	R2	R3	Grain yield
1	E15S/DG18	59.74	57.21	57.93	58.2933
2	E16S/ DG18	46.6	48.37	45.72	46.8967
3	E26S/ DG18	61.91	62.42	59.86	61.3967
4	E30S/ DG18	69.16	69.73	72	70.2967
5	E15S/ND502	53.62	55.04	53.62	54.0933
6	E16S/ND502	69.69	65.51	69.69	68.2967
7	E26S/ND502	66.81	66.25	64.02	65.6933
8	E30S/ND502	87.99	85.2	88.69	87.2933
9	E15S/BT14	52.27	54.48	54.04	53.5967
10	E16S/BT14	59.77	58.1	56.42	58.0967
11	E26S/BT14	65.75	62.99	63.54	64.0933
12	E30S/BT14	58.68	60.16	63.85	60.8967
13	E15S/D16	55.76	55.3	54.83	55.2967
14	E16S/D16	56.48	59.25	60.36	58.6967
15	E26S/D16	63.47	60.54	63.47	62.4933
16	E30S/D16	81	80.4	78	79.8
17	E15S/G15-1	72.51	70.05	73.12	71.8933
18	E16S/G15-1	66.39	64.26	63.73	64.7933
19	E26S/G15-1	83.17	79.01	80.2	80.7933
20	E30S/G15-1	77.4	76.2	78.59	77.3967
21	E15S/13X17-1	63.34	60.65	59.3	61.0967
22	E16S/13X17-1	77.43	77.43	73.42	76.0933
23	E26S/13X17-1	76.33	77.41	81.74	78.4933
24	E30S/13X17-1	74.51	72.06	75.12	73.8967
25	E15S/R23	81.84	78.17	78.17	79.3933
26	E16S/R23	80.06	77.53	78.8	78.7967
27	E26S/R23	75.39	75.89	73.4	74.8933
28	E30S/R23	61.77	61.77	63.35	62.2967

## Sheet: Proportion of husked grain
TT	Tên tổ hợp	R1	R2	R3	Proportion of husked grain
1	E15S/DG18	78.81	75.59	79.59	77.9967
2	E16S/ DG18	78.54	78.11	77.33	77.9933
3	E26S/ DG18	78.15	76.9	78.93	77.9933
4	E30S/ DG18	76.89	78.45	78.64	77.9933
5	E15S/ND502	71.17	70.04	68.77	69.9933
6	E16S/ND502	79.45	77.12	77.41	77.9933
7	E26S/ND502	76.24	77.75	79.99	77.9933
8	E30S/ND502	79.85	81.13	79	79.9933
9	E15S/BT14	76.69	76.59	80.7	77.9933
10	E16S/BT14	79.12	76.28	78.58	77.9933
11	E26S/BT14	75.79	77.44	74.76	75.9967
12	E30S/BT14	76.71	78.8	78.47	77.9933
13	E15S/D16	79.28	78.78	81.93	79.9967
14	E16S/D16	74.19	73.71	74.08	73.9933
15	E26S/D16	80.39	79	80.59	79.9933
16	E30S/D16	82.09	82.88	81.02	81.9967
17	E15S/G15-1	79.15	79.93	80.9	79.9933
18	E16S/G15-1	80.39	75.86	77.74	77.9967
19	E26S/G15-1	79.91	78.49	81.59	79.9967
20	E30S/G15-1	81.05	83.02	81.91	81.9933
21	E15S/13X17-1	80.12	81.22	78.64	79.9933
22	E16S/13X17-1	76.8	78.62	78.56	77.9933
23	E26S/13X17-1	79.67	80.71	79.61	79.9967
24	E30S/13X17-1	77.58	79.02	77.38	77.9933
25	E15S/R23	71.55	72.09	72.34	71.9933
26	E16S/R23	77.05	79.3	77.64	77.9967
27	E26S/R23	73.26	71.47	71.25	71.9933
28	E30S/R23	76.55	76.03	75.4	75.9933

## Sheet: Proportion of milled grain
TT	Tên tổ hợp	R1	R2	R3	Proportion of milled grain
1	E15S/DG18	67.02	68.64	68.33	67.9967
2	E16S/ DG18	68.92	67.7	67.36	67.9933
3	E26S/ DG18	68.77	66.57	68.64	67.9933
4	E30S/ DG18	66.44	69.21	68.33	67.9933
5	E15S/ND502	62.39	61.08	62.52	61.9967
6	E16S/ND502	64.5	63.41	64.08	63.9967
7	E26S/ND502	68.81	67.56	67.61	67.9933
8	E30S/ND502	69.3	70.13	70.55	69.9933
9	E15S/BT14	65.48	66.97	65.53	65.9933
10	E16S/BT14	66.05	65.47	66.46	65.9933
11	E26S/BT14	65.05	66.78	66.15	65.9933
12	E30S/BT14	69.6	69.5	70.89	69.9967
13	E15S/D16	67.11	65.9	67.08	66.6967
14	E16S/D16	65.83	67.07	65.09	65.9967
15	E26S/D16	71.99	68.51	69.49	69.9967
16	E30S/D16	71.74	71.11	73.14	71.9967
17	E15S/G15-1	70.15	65.98	67.85	67.9933
18	E16S/G15-1	69.52	66.66	67.8	67.9933
19	E26S/G15-1	71.05	72.23	72.7	71.9933
20	E30S/G15-1	73.47	69.56	72.95	71.9933
21	E15S/13X17-1	70.6	69.48	69.91	69.9967
22	E16S/13X17-1	68.11	71.18	70.7	69.9967
23	E26S/13X17-1	71	69.78	69.2	69.9933
24	E30S/13X17-1	70.57	68.35	71.07	69.9967
25	E15S/R23	64.86	63.61	63.52	63.9967
26	E16S/R23	67.12	68	68.87	67.9967
27	E26S/R23	65.18	63.21	63.59	63.9933
28	E30S/R23	65.85	66.68	65.46	65.9967

## Sheet: Proportion of whole grain
TT	Tên tổ hợp	R1	R2	R3	Proportion of whole grain
1	E15S/DG18	80.35	81.43	85.4	82.3933
2	E16S/ DG18	54.21	51.51	52.97	52.8967
3	E26S/ DG18	64.29	61.77	68.02	64.6933
4	E30S/ DG18	68.26	64.65	70.18	67.6967
5	E15S/ND502	48.53	48.68	47.98	48.3967
6	E16S/ND502	50.39	47.18	52.42	49.9967
7	E26S/ND502	78.03	75.61	75.85	76.4967
8	E30S/ND502	95.41	94.73	92.75	94.2967
9	E15S/BT14	84.72	85.69	84.27	84.8933
10	E16S/BT14	70.02	68.3	70.77	69.6967
11	E26S/BT14	76.75	77.07	73.57	75.7967
12	E30S/BT14	82.66	76.8	80.53	79.9967
13	E15S/D16	55.63	54.83	54.53	54.9967
14	E16S/D16	67.87	69.2	63.02	66.6967
15	E26S/D16	69.43	71.84	72.92	71.3967
16	E30S/D16	74.32	68.03	74.24	72.1967
17	E15S/G15-1	70.29	69.8	71.7	70.5967
18	E16S/G15-1	58.5	60.41	57.47	58.7933
19	E26S/G15-1	74.14	74.57	76.28	74.9967
20	E30S/G15-1	80.21	81.26	80.32	80.5967
21	E15S/13X17-1	77.45	79.47	74.37	77.0967
22	E16S/13X17-1	74.59	75.48	72.81	74.2933
23	E26S/13X17-1	75.78	72.16	74.95	74.2967
24	E30S/13X17-1	73.64	72.16	77.08	74.2933
25	E15S/R23	54.18	53.12	51.99	53.0967
26	E16S/R23	65.79	61.76	66.54	64.6967
27	E26S/R23	85.07	84.06	84.06	84.3967
28	E30S/R23	63.86	64.35	62.57	63.5933

## Sheet: White grain length
TT	Tên tổ hợp	R1	R2	R3	White grain length (mm)
1	E15S/DG18	6.67	6.6	6.51	6.59333
2	E16S/ DG18	6.25	6.24	6.1	6.19667
3	E26S/ DG18	6.64	6.79	6.65	6.69333
4	E30S/ DG18	6.58	6.56	6.64	6.59333
5	E15S/ND502	6.63	6.51	6.34	6.49333
6	E16S/ND502	6.97	7.03	6.98	6.99333
7	E26S/ND502	6.06	6.08	5.84	5.99333
8	E30S/ND502	6.67	6.79	6.63	6.69667
9	E15S/BT14	6.45	6.4	6.33	6.39333
10	E16S/BT14	6.84	6.79	6.76	6.79667
11	E26S/BT14	5.98	5.79	5.92	5.89667
12	E30S/BT14	6.01	5.79	5.88	5.89333
13	E15S/D16	6.03	5.94	6.02	5.99667
14	E16S/D16	6.98	6.68	6.73	6.79667
15	E26S/D16	6.07	5.84	5.77	5.89333
16	E30S/D16	6.11	5.92	5.96	5.99667
17	E15S/G15-1	6.2	6.01	6.07	6.09333
18	E16S/G15-1	6.21	6.01	6.07	6.09667
19	E26S/G15-1	6.22	6.16	6.2	6.19333
20	E30S/G15-1	6.12	6.1	6.06	6.09333
21	E15S/13X17-1	6.46	6.54	6.48	6.49333
22	E16S/13X17-1	6.1	6.2	5.99	6.09667
23	E26S/13X17-1	6.17	6.1	6.02	6.09667
24	E30S/13X17-1	6.11	6.12	6.05	6.09333
25	E15S/R23	6.91	7.12	7.26	7.09667
26	E16S/R23	6.94	6.98	6.77	6.89667
27	E26S/R23	6.06	5.86	5.76	5.89333
28	E30S/R23	6.42	6.64	6.43	6.49667

[truncated: 1 more sheets: Chiều rộng hạt gạo]
